# Supplementary material for: Intraoperative Iridectomy in Femto-Laser Assisted Smaller-Incision New Generation Implantable Miniature Telescope
Source: J Clin Med. 2023 Dec 22;13(1):76. doi: 10.3390/jcm13010076 (PMC10779865; doi:10.3390/jcm13010076)
Supplement: Supplementary file 1 [file jcm-13-00076-s001.zip]

Archive with 1 entries (1 files):
- jcm-2731107-supplementary.pdf
